# Supplementary material for: Integrating transcriptomics and metabolomics to elucidate the mechanism by which taurine protects against DOX-induced depression
Source: Sci Rep. 2024 Feb 1;14:2686. doi: 10.1038/s41598-023-51138-5 (PMC10834502; doi:10.1038/s41598-023-51138-5)
Supplement: Supplementary file 3 — Supplementary Tables. [file 41598_2023_51138_MOESM3_ESM.xlsx]

## Sheet: Table 1
Table 1. 179 differential genes were identified in DOX + Taurine vs DOX
Genes	Expression of sample 1	Expression of sample 2	Expression of sample 3	Expression of sample 4	Log2(FC)	P-value	Trend
4930524J08Rik	0.163728	0.405942	0.154216	0.276113	-1.27816	0.0498221	down
4931429L15Rik	0.359214	0.0927732	0.211466	0.336546	2.55812	0.0366789	up
4933428G20Rik	0.406507	0.142783	0.24505	0.205661	1.079	0.0468387	up
Acot12	0.132844	0.617567	0.125127	0.124461	-2.56846	0.000360261	down
Ada	0.10757	0.370423	0.244858	0.27715	-1.02858	0.00651619	down
Adamts12	0.223411	0.393716	0.22281	0.160063	1.566	0.0115166	up
Adamts19	0.344862	0.0890664	0.12181	0.444262	2.63012	0.0458764	up
Alas2	0.0552693	0.130507	0.0966798	0.717544	3.56842	0.000149243	up
Alb	0	0.280082	0.0425611	0.677356	3.54115	0.0381807	up
Alox12	0.330258	0.140485	0.268375	0.260881	1.12772	0.0344299	up
Angptl4	0.261788	0.191827	0.312525	0.23386	-1.21455	2.94755e-09	down
Ankle1	0.258671	0.324487	0.261047	0.155795	1.66091	0.0122757	up
Baiap2l1	0.33082	0.291463	0.208126	0.169592	1.00866	0.0018975	up
Bhmt	0.251378	0.250072	0.254313	0.244237	1.56274	0.016743	up
C2cd4a	0.134968	0.504095	0.195579	0.165358	-1.13164	0.0226118	down
Cacna1s	0.503545	0.260098	0.0889296	0.147428	-1.30261	0.0489923	down
Card14	0.194053	0.350822	0.114237	0.340888	-1.49328	0.000752108	down
Ccdc42	0.277715	0.163942	0.149475	0.408869	-1.43533	0.0155965	down
Ccdc69	0.32511	0.180848	0.37689	0.117152	-1.17503	0.0347974	down
Ccl7	0.70133	0	0	0.29867	4.49588	0.0461599	up
Ccnb2	0.167983	0.292274	0.249827	0.289915	1.47378	0.00450259	up
Ccr9	0.150685	0.38917	0.24838	0.211765	-1.3214	0.0412018	down
Cdh3	0.273784	0.255576	0.167776	0.302864	1.3789	0.00178304	up
Cenpp	0.398774	0.147129	0.0804872	0.37361	-1.61372	0.0110672	down
Ch25h	0.242133	0.196539	0.431697	0.129631	-1.38209	9.26499e-05	down
Ckap2	0.174988	0.397703	0.197786	0.229523	1.39862	0.0435179	up
Ckap2l	0.249497	0.257747	0.352504	0.140252	1.2783	0.0198913	up
Cldn2	0.293537	0.308049	0.174829	0.223585	1.15542	0.0256307	up
Cldn22	0.386051	0.360574	0.129509	0.123866	1.17866	0.0195761	up
Cngb1	0.17008	0.351407	0.0889992	0.389514	-1.15497	0.0416865	down
Col17a1	0.262639	0.344902	0.0796648	0.312794	1.70309	0.00504138	up
Cpn1	0.331998	0.342976	0.139722	0.185305	1.17088	0.0171672	up
Cpz	0.346857	0.300995	0.22216	0.129988	1.79531	0.0232574	up
Crip3	0.288237	0.226304	0.220813	0.264647	1.0667	2.30296e-05	up
Cxcl9	0	0.52308	0.47692	0	-3.35218	0.0388753	down
DXBay18	0.157536	0.32549	0.0741917	0.442783	-2.11485	0.00447788	down
Defb11	0.272112	0.276425	0.200771	0.250692	1.56048	0.00408854	up
Dkk2	0.221321	0.08574	0.330067	0.362871	1.44677	0.0096955	up
Dpep1	0.342041	0.208605	0.279473	0.169881	1.99189	0.000209064	up
Ebf3	0.168732	0.314885	0.251211	0.265173	-1.26236	0.00387035	down
Ecrg4	0.272721	0.303238	0.201708	0.222334	1.00884	0.0492778	up
Edar	0.146386	0.302453	0.482586	0.0685743	-1.67461	0.0448138	down
Edn2	#DIV/0!	#DIV/0!	#DIV/0!	#DIV/0!	-4.66635	0.0134864	down
Espnl	0.11941	0.0740152	0.202451	0.604124	2.3106	0.0256086	up
Esrp2	0.202697	0.209399	0.173564	0.41434	1.8563	0.0244174	up
Exoc3l2	0.275384	0.28449	0.182121	0.258006	1.00589	0.0389458	up
Fam177a2	0	0.0312526	0.0664878	0.90226	3.22952	0.0321364	up
Fam205a3	0.0551524	0.113952	0.779223	0.051672	4.70209	0.0109338	up
Fam47e	0.182185	0.16874	0.307698	0.341377	1.11346	0.0204289	up
Fbxl8	0.201888	0.357538	0.278447	0.162127	1.18149	0.0328079	up
Fbxo15	0.211001	0.39236	0.238491	0.158148	3.05712	0.01894	up
Fmo4	0.164631	0.680301	0.155067	0	-2.29189	0.0348854	down
Folr2	0.155225	0.29399	0.259924	0.29086	1.1762	0.0176084	up
Fzd10	0.183118	0.270248	0.2464	0.300234	1.1484	0.00422661	up
Galr3	0.45881	0.0394985	0.0360129	0.465678	3.78006	0.0151411	up
Gbp4	0.242927	0.220141	0.353257	0.183675	-1.26318	0.000191944	down
Gimap3	0.252182	0.40939	0.169665	0.168763	2.05355	0.038846	up
Gja5	0.131631	0.16318	0.421544	0.283646	1.23835	0.0387563	up
Gm10130	0.235213	0.469782	0.221548	0.0734567	-1.082	0.0371202	down
Gm12250	0.124314	0.642124	0.117092	0.116469	-1.55487	0.0419607	down
Gm31649	0.194029	0.350779	0.137068	0.318124	-1.87486	0.00551681	down
Gm32234	0.224202	0.293974	0.211177	0.270647	1.13216	0.000771196	up
Gm3239	0.313263	0	0.360633	0.326105	2.59403	0.0380298	up
Gm38699	0.31647	0.163467	0.223563	0.296499	4.18009	0.0213856	up
Gm46933	0.263546	0.208733	0.182039	0.345681	-1.07338	0.00209359	down
Gm51582	0.529516	0.198919	0.181365	0.0902002	3.45962	0.021579	up
Gm5737	0.387152	0.299966	0.101295	0.211587	1.26334	0.0247049	up
Gnb3	0.51069	0.105516	0.192409	0.191385	-3.23594	0.00365568	down
Gpr156	0.144739	0.263868	0.208506	0.382887	-1.0749	0.00284405	down
Gpr50	0.424135	0.0782428	0.171212	0.326411	1.66788	0.0462125	up
Grxcr2	0.0626495	0.103554	0.0590098	0.774787	2.9458	0.00232992	up
H2-Aa	0.232021	0.186428	0.352095	0.229456	-1.33209	0.00235401	down
H2-Q9	0.246309	0	0.695999	0.0576915	3.82455	0.0425985	up
H4c11	0.382491	0.474167	0	0.143342	3.18916	0.0247841	up
Hba-a1	0.0747601	0.034879	0.0272581	0.863103	2.23796	0.0485702	up
Hba-a2	0.0928367	0.102446	0.0317975	0.77292	1.92612	0.0497968	up
Hbb-bs	0.0961409	0.0508595	0.0236232	0.829376	2.84087	0.0184132	up
Hbb-bt	0.118944	0.122877	0.0756227	0.682557	2.57139	0.00987836	up
Hhipl2	0.305743	0.267996	0.174533	0.251728	1.02421	0.0434688	up
Hif3a	0.159853	0.275044	0.246148	0.318955	-1.13506	2.25116e-09	down
Hoxd1	0.418481	0.345855	0.0788339	0.156829	4.0959	0.031778	up
Htr1d	0.355648	0.172898	0.197051	0.274404	1.47764	0.0410884	up
Igfn1	0.137639	0.105887	0.0584773	0.697996	2.10228	0.0141757	up
Iigp1	0.213161	0.313632	0.21903	0.254176	-1.08047	0.000943807	down
Ins2	0.367039	0.325008	0.172858	0.135095	1.93353	0.0429408	up
Irx1	0.176129	0.307045	0.217739	0.299088	1.2358	0.0297069	up
Kcne2	0.302382	0.295586	0.177626	0.224406	1.16902	0.0412099	up
Kcnrg	0.255632	0.264085	0.240781	0.239501	-3.34323	0.00133447	down
Klf14	0.571225	0.131136	0.0597821	0.237857	-2.12243	0.00619674	down
Klk6	0.124929	0.161325	0.323595	0.390151	1.30603	0.0229661	up
Krt87	0.19932	0.566255	0.18774	0.0466855	-2.13654	0.00108387	down
Krtcap3	0.164264	0.307068	0.191559	0.33711	1.33925	0.00323699	up
LOC118567355	0.44097	0.0759253	0.207676	0.275429	-1.69776	0.0348204	down
LOC118567505	0.284999	0.338041	0.21873	0.15823	1.46901	0.00370058	up
LOC118567557	0.990097	0	0.00661401	0.00328942	7.96395	0.00697971	up
LOC118568006	0.2039	0.315964	0.480136	0	3.36132	0.041219	up
LOC118568032	0	0.235599	0.245496	0.518905	3.01403	0.0165424	up
Lao1	0.162096	0.20932	0.400783	0.227801	-1.11539	0.0187218	down
Large2	0.25034	0.374418	0.126697	0.248545	1.28468	0.00341376	up
Lcn2	0.119635	0.205986	0.350576	0.323803	-2.47831	0.0172096	down
Lrg1	0.174856	0.109136	0.507818	0.20819	-1.04196	0.0107007	down
Mab21l4	0.366724	0.331494	0.215887	0.0858955	2.94519	0.0241434	up
Maff	0.114597	0.203888	0.287839	0.393675	-1.42383	2.9607e-05	down
Mansc4	0.234406	0.331373	0.145255	0.288966	1.19146	0.00978252	up
Mapk13	0.197178	0.203698	0.273121	0.326003	1.65364	0.00265887	up
Marveld3	0.212938	0.387164	0.168477	0.231421	1.39301	0.0176399	up
Mpp4	0.140174	0.235315	0.13203	0.492481	-1.33034	0.0356423	down
Mroh6	0.203011	0.209724	0.382434	0.204831	1.6322	0.0150892	up
Msr1	0.0575639	0.237869	0.650636	0.0539313	-1.74699	0.0437576	down
Msx1	0.276997	0.309841	0.220548	0.192613	1.0687	5.30893e-07	up
Mycbpap	0.254894	0.338268	0.162519	0.24432	1.08276	0.0043466	up
Myo15	0.218238	0.225455	0.249608	0.306699	1.27356	0.028096	up
Nkx2-1	0.168943	0.157907	0.439496	0.233654	1.2805	0.0078148	up
Nlrc5	0.23817	0.212494	0.305909	0.243426	-1.10036	0.00274628	down
Noxred1	0.196389	0.304324	0.266588	0.2327	1.2909	0.00458484	up
Nxpe2	0.110735	0.160155	0.542367	0.186744	2.25217	0.0111467	up
Oacyl	0.275493	0.320178	0.194616	0.209713	-1.08095	0.00346444	down
Olfr1507	0.372497	0.236809	0.26989	0.120804	1.73204	0.0215072	up
Oxt	0.125818	0.519915	0.118509	0.235757	-2.36183	0.0100234	down
Pbk	0.222852	0.201443	0.28862	0.287085	1.77796	0.0314131	up
Pbld1	0.302091	0.187248	0.227633	0.283028	3.13426	0.047763	up
Pcsk9	0.282659	0.0745547	0.0849695	0.557817	1.35523	0.0306464	up
Piwil1	0.347367	0	0.327186	0.325447	-3.66655	0.00318637	down
Plaur	0.30324	0.256309	0.259657	0.180793	-1.20213	0.016258	down
Ptx3	0.0933221	0.337428	0.175801	0.393449	-1.60044	0.0144738	down
Qrfprl	0.289273	0.348645	0.136234	0.225849	-1.65791	0.0152168	down
Rab20	0.255683	0.357363	0.161497	0.225457	1.0632	0.00248609	up
Rasgef1c	0.152854	0.138651	0.11354	0.594954	1.42201	0.0142428	up
Rbp3	0.675462	0.0872246	0	0.237314	-4.49108	0.0470558	down
Rdh1	0	0.268765	0	0.731235	-2.75518	0.0376996	down
Rflna	0.181061	0.308629	0.26434	0.245971	1.30872	0.00419756	up
Ripply3	0.133308	0.34429	0.37669	0.145712	1.64939	0.0389665	up
Rmi2	0.440091	0.209836	0.223205	0.126868	2.96031	0.0218693	up
Rnase6	0.32614	0.112308	0.255994	0.305559	-1.53072	0.0407506	down
Rnf17	0.359941	0.132801	0.266381	0.240877	-1.40926	0.00534786	down
Scin	0.188016	0.388467	0.141675	0.281842	-1.296	0.0390801	down
Sema3b	0.28071	0.254943	0.236818	0.227529	1.02083	0.0288866	up
Serpina10	0	0.523269	0.408937	0.0677937	4.30289	0.0386185	up
Sftpc	0.278527	0.143869	0.251415	0.326189	1.12603	0.0445026	up
Sla2	0.20584	0.227836	0.290823	0.275501	1.07927	0.0438354	up
Slc28a2	0	0.267997	0.537565	0.194439	4.06519	0.0197079	up
Slc28a3	0.274792	0.312267	0.191533	0.221408	1.8729	0.00152742	up
Slc5a1	0.288552	0.372617	0.169868	0.168964	-1.65167	0.0024499	down
Slco1b2	0.370392	0.223207	0.290728	0.115673	1.93366	0.0350912	up
Slfn4	0.515623	0	0.242834	0.241543	-2.90736	0.0407222	down
Sln	0.0978802	0.30335	0.507066	0.0917035	-2.24657	0.00296393	down
Sp140	0.182254	0.338906	0.137333	0.341507	-1.58633	0.0132668	down
Spatc1l	0	0.29968	0.273235	0.427085	3.07921	0.0371081	up
Spem1	0	0.52308	0.47692	0	-3.31931	0.0476849	down
Spn	0.157336	0.162539	0.385309	0.294815	-1.59556	0.0177792	down
Sptlc3	0.345357	0.205833	0.150135	0.298674	1.30532	0.0291532	up
Tafa3	0.183183	0	0.301947	0.51487	3.5307	0.0382049	up
Tcaf2	0.308027	0.368942	0.185011	0.138021	1.15511	0.00652351	up
Tcte3	0.296572	0.362084	0.0634869	0.277857	-1.33504	0.0204476	down
Tent5c	0.281364	0.316442	0.176244	0.22595	1.18385	5.09571e-07	up
Tex52	0.167539	0.397063	0.269198	0.1662	1.31488	0.00474261	up
Tgtp2	0.30968	0.0290836	0.344723	0.316514	-1.59759	0.00230553	down
Th	0.176934	0.0609283	0.444414	0.317724	-1.08955	0.033964	down
Tjp3	0.255495	0.403247	0.15375	0.187508	1.06897	0.00243488	up
Tk1	0.415309	0	0.19559	0.389101	-2.33531	0.0413106	down
Tlr12	0.143128	0.277239	0.252774	0.326859	1.38607	0.00518816	up
Tmc8	0.101721	0.42034	0.268273	0.209665	-1.4188	0.00720653	down
Tmem174	0	0.354169	0.645831	0	-3.21851	0.0186118	down
Tmem252	0.103202	0.274152	0.201356	0.42129	-1.6655	5.75637e-06	down
Tmem89	0	0.375222	0.171055	0.453722	3.83892	0.0326855	up
Tph1	0.149036	0.115473	0.456228	0.279263	-1.71226	0.041904	down
Treml1	0.32259	0.0370286	0.438893	0.201489	3.28758	0.0142998	up
Trh	0.00400702	0.00965889	0.0452908	0.941043	3.48469	0.017903	up
Trpv4	0.255379	0.317408	0.187331	0.239883	1.03129	0.0254527	up
Tsx	0.399358	0.412564	0.188078	0	-2.57033	0.0294679	down
Tuba3a	#DIV/0!	#DIV/0!	#DIV/0!	#DIV/0!	-4.47284	0.0109811	down
Vpreb1	0.421887	0.217919	0.162563	0.197632	2.46773	0.00214504	up
Vsx2	0.255687	0.264142	0.200694	0.279477	-1.33268	0.0323467	down
Wdr72	0.361294	0.154444	0.340304	0.143957	1.28715	0.0117654	up
Wnt16	0.135607	0.300194	0.291951	0.272248	-1.03384	0.0360112	down
Xlr4b	0.0207519	0.0643143	0.215009	0.699925	2.66778	0.0141497	up
Zbp1	0.0952819	0.0984325	0.538478	0.267807	-2.19868	0.0308887	down
Zfp366	0.245996	0.232953	0.267104	0.253947	1.02832	7.22485e-06	up
Zfp972	0.256796	0.21223	0.314441	0.216532	2.18119	0.0140928	up

## Sheet: Table 2
Table 2. GO enrichment analysis in DOX+Taurine vs DOX
ID	Term	Category	P-value	Enrichment_score	Genes
GO:0009617	response to bacterium	Biological Process	4.70281e-06	6.28245	Baiap2l1;Cxcl9;Hba-a1;Hba-a2;Iigp1;Lcn2;Lrg1;Nlrc5;Serpina3f;Slfn4
GO:0030593	neutrophil chemotaxis	Biological Process	4.56162e-05	9.29095	Ccl7;Cxcl1;Cxcl9;Dpep1;Edn2;Trem3
GO:0001895	retina homeostasis	Biological Process	0.000310536	21.9886	Cdh3;Slc28a2;Slc28a3
GO:0006970	response to osmotic stress	Biological Process	0.000310536	21.9886	Mapk13;Marveld3;Trpv4
GO:0006955	immune response	Biological Process	0.000528491	3.91101	Ccl7;Ccr9;Cxcl1;Cxcl9;H2-Aa;H2-Q9;Tlr12;Vpreb1;Vpreb3
GO:0006952	defense response	Biological Process	0.000738553	5.59031	Cxcl1;Cxcl9;Defb11;Duox2;Iigp1;Tgtp2
GO:0015862	uridine transport	Biological Process	0.000807925	43.9771	Slc28a2;Slc28a3
GO:0072531	pyrimidine-containing compound transmembrane transport	Biological Process	0.000807925	43.9771	Slc28a2;Slc28a3
GO:0050688	regulation of defense response to virus	Biological Process	0.00222186	27.4857	Gbp4;Spn
GO:1901642	nucleoside transmembrane transport	Biological Process	0.00222186	27.4857	Slc28a2;Slc28a3
GO:0005615	extracellular space	Cellular Component	6.7251e-08	2.58278	Ada;Alb;Angptl4;Ccl7;Col17a1;Cpn1;Cpz;Cxcl1;Cxcl9;Defb11;Dkk2;Ecrg4;Edn2;F7;H2-Q9;Hba-a1;Hba-a2;Hbb-bs;Hbb-bt;Ins2;Lcn2;Lrg1;Oxt;Pcsk9;Ptx3;Rbp3;Rnase6;Sema3b;Serpina10;Serpina3f;Sftpc;Spn;Tafa3;Vpreb1;Vpreb3;Wnt16;a
GO:0005833	hemoglobin complex	Cellular Component	1.33079e-06	43.9771	Hba-a1;Hba-a2;Hbb-bs;Hbb-bt
GO:0031838	haptoglobin-hemoglobin complex	Cellular Component	2.0764e-06	39.9792	Hba-a1;Hba-a2;Hbb-bs;Hbb-bt
GO:0005576	extracellular region	Cellular Component	5.83145e-05	2.07073	Adamts12;Adamts19;Alb;Angptl4;Ccl7;Col17a1;Cpn1;Cpz;Cxcl1;Cxcl9;Defb11;Dkk2;Ecrg4;Edn2;F7;Hhipl2;Ins2;Klk6;Lao1;Lcn2;Oxt;Pcsk9;Plaur;Ptx3;Rbp3;Rnase6;Sema3b;Serpina10;Sftpc;Tafa3;Trh;Wnt16
GO:0009986	cell surface	Cellular Component	0.0102133	2.08043	Ada;Ccr9;Duox2;Folr2;Fzd10;H2-Q9;Kcne2;Pcsk9;Plaur;Spn;Tjp3;Treml1;Trpv4
GO:0005903	brush border	Cellular Component	0.0342493	4.22857	Anks4b;Scin;Slc5a1
GO:0031526	brush border membrane	Cellular Component	0.0342493	4.22857	Slc28a2;Slc28a3;Slc5a1
GO:0005923	bicellular tight junction	Cellular Component	0.0365871	3.21001	Cldn2;Cldn22;Marveld3;Tjp3
GO:0005902	microvillus	Cellular Component	0.0376687	4.07196	Anks4b;Grxcr2;Spn
GO:0009897	external side of plasma membrane	Cellular Component	0.0418651	2.05982	Ada;Ccr9;Cxcl9;H2-Aa;H2-Q9;Msr1;Spn;Vpreb1
GO:0019825	oxygen binding	Molecular Function	3.43593e-08	29.9844	Alb;Hba-a1;Hba-a2;Hbb-bs;Hbb-bt;Th
GO:0031720	haptoglobin binding	Molecular Function	1.33079e-06	43.9771	Hba-a1;Hba-a2;Hbb-bs;Hbb-bt
GO:0043177	organic acid binding	Molecular Function	8.46911e-05	32.9829	Hba-a1;Hba-a2;Hbb-bt
GO:0004601	peroxidase activity	Molecular Function	0.000277821	12.5649	Hba-a1;Hba-a2;Hbb-bs;Hbb-bt
GO:0008009	chemokine activity	Molecular Function	0.000515008	10.7261	Ccl21d;Ccl7;Cxcl1;Cxcl9
GO:0015213	uridine transmembrane transporter activity	Molecular Function	0.000807925	43.9771	Slc28a2;Slc28a3
GO:0031721	hemoglobin alpha binding	Molecular Function	0.000807925	43.9771	Hbb-bs;Hbb-bt
GO:0030492	hemoglobin binding	Molecular Function	0.00167641	31.4122	Hbb-bs;Hbb-bt
GO:0005184	neuropeptide hormone activity	Molecular Function	0.00204994	11.7796	Ecrg4;Oxt;a
GO:0004888	transmembrane signaling receptor activity	Molecular Function	0.00208362	3.94667	Cd300lf;Edar;Fzd10;Gpr156;Spn;Tlr12;Treml1

## Sheet: Table 3
Table 3. KEGG pathway analysis in DOX + Taurine vs DOX
ID	Term	Classification	P-value	Enrichment Score	Genes
mmu05143	African trypanosomiasis	Human Diseases	0.000340772	1.60741	Hba-a1;Hba-a2;Hbb-bs;Hbb-bt
mmu05144	Malaria	Human Diseases	0.00155376	3.31224	Hba-a1;Hba-a2;Hbb-bs;Hbb-bt
mmu04061	Viral protein interaction with cytokine and cytokine receptor	Environmental Information Processing	0.00164073	3.03622	Ccl21d;Ccl7;Ccr9;Cxcl1;Cxcl9
mmu04530	Tight junction	Cellular Processes	0.004028	6.07243	Cldn2;Cldn22;Marveld3;Mpp4;Tjp3;Tuba3a
mmu04514	Cell adhesion molecules	Environmental Information Processing	0.00414817	1.60741	Cdh3;Cldn2;Cldn22;H2-Aa;H2-Q9;Spn
mmu04726	Serotonergic synapse	Organismal Systems	0.00684741	1.88455	Alox12;Cacna1s;Gnb3;Htr1d;Tph1
mmu04062	Chemokine signaling pathway	Organismal Systems	0.00790516	2.80266	Ccl21d;Ccl7;Ccr9;Cxcl1;Cxcl9;Gnb3
mmu04657	IL-17 signaling pathway	Organismal Systems	0.00950724	5.46519	Ccl7;Cxcl1;Lcn2;Mapk13
mmu04064	NF-kappa B signaling pathway	Environmental Information Processing	0.0154536	4.12467	Card14;Ccl21d;Cxcl1;Edar
mmu04940	Type I diabetes mellitus	Human Diseases	0.0197572	1.91761	H2-Aa;H2-Q9;Ins2
mmu00790	Folate biosynthesis	Metabolism	0.023305	5.46519	Th;Tph1
mmu04744	Phototransduction	Organismal Systems	0.0250221	4.75234	Cngb1;Guca1a
mmu04917	Prolactin signaling pathway	Organismal Systems	0.0300386	4.20399	Ins2;Mapk13;Th
mmu01523	Antifolate resistance	Human Diseases	0.03047	12.1449	Alox12;Folr2
mmu04550	Signaling pathways regulating pluripotency of stem cells	Cellular Processes	0.039081	4.75234	Fzd10;Hoxd1;Mapk13;Wnt16
mmu04080	Neuroactive ligand-receptor interaction	Environmental Information Processing	0.0448454	1.28593	Edn2;Galr3;Gpr156;Gpr50;Htr1d;Oxt;Trh
mmu04024	cAMP signaling pathway	Environmental Information Processing	0.0466879	2.18608	Cacna1s;Cngb1;Edn2;Htr1d;Oxt
mmu04914	Progesterone-mediated oocyte maturation	Organismal Systems	0.0491205	2.42897	Ccnb2;Ins2;Mapk13
mmu04060	Cytokine-cytokine receptor interaction	Environmental Information Processing	0.0498233	8.40798	Ccl21d;Ccl7;Ccr9;Cxcl1;Cxcl9;Edar
mmu00260	Glycine, serine and threonine metabolism	Metabolism	0.0515408	1.12684	Alas2;Bhmt
mmu00350	Tyrosine metabolism	Metabolism	0.0515408	2.54195	Lao1;Th
mmu04672	Intestinal immune network for IgA production	Organismal Systems	0.0562362	1.53949	Ccr9;H2-Aa
mmu04916	Melanogenesis	Organismal Systems	0.0634255	1.18808	Fzd10;Wnt16;a
mmu04979	Cholesterol metabolism	Organismal Systems	0.0737608	1.17531	Angptl4;Pcsk9
mmu04145	Phagosome	Cellular Processes	0.0760809	7.28692	H2-Aa;H2-Q9;Msr1;Tuba3a
mmu00400	Phenylalanine, tyrosine and tryptophan biosynthesis	Metabolism	0.079425	1.22813	Lao1
mmu04218	Cellular senescence	Cellular Processes	0.079865	2.14321	Ccnb2;H2-Q9;Mapk13;Trpv4
mmu00380	Tryptophan metabolism	Metabolism	0.0817427	1.11534	Lao1;Tph1
mmu00270	Cysteine and methionine metabolism	Metabolism	0.0844606	0.946353	Bhmt;Lao1
mmu05330	Allograft rejection	Human Diseases	0.0927759	1.02153	H2-Aa;H2-Q9
mmu05332	Graft-versus-host disease	Human Diseases	0.0927759	0.455432	H2-Aa;H2-Q9
mmu04670	Leukocyte transendothelial migration	Organismal Systems	0.0933911	1.89544	Cldn2;Cldn22;Mapk13
mmu04114	Oocyte meiosis	Cellular Processes	0.0952028	2.54195	Ccnb2;Ins2;Mapk13

## Sheet: Table 4
Table 4. 51 significantly different metabolites were identified in DOX + Taurine vs DOX
Metabolites	HMDB	VIP	P-value	Log2(FC)	Trend
(±)-(Z)-2-(5-Tetradecenyl)cyclobutanone	HMDB0037543	12.0791	0.0429313	0.976476	up
Pyroglutamic acid	HMDB0000267	11.9852	0.0326139	-0.167089	down
Glycerol 3-phosphate	HMDB0000126	6.91515	0.00230332	1.39693	up
L-Acetylcarnitine	HMDB0000201	6.31972	0.0279606	0.455425	up
LysoPE(18:1(9Z)/0:0)	HMDB0011506	5.00341	0.0263886	-0.397723	down
3-Methyl sulfolene	HMDB0059667	4.78163	0.0367385	0.631439	up
Streptidine	HMDB0258506	4.41227	0.0200194	-0.136317	down
Erythronic acid	HMDB0000613	3.95881	0.00178001	0.859378	up
ADP Ribose	HMDB0248024	3.76734	0.00929536	0.754093	up
Arachidonic acid	HMDB0001043	3.76263	0.0330179	-1.19601	down
(13Z)-Octadec-13-enoylcarnitine	HMDB0241529	3.57774	0.0327028	-0.497078	down
Cysteineglutathione disulfide	HMDB0000656	3.40422	0.0478856	-1.15084	down
Genipin 1-gentiobioside	HMDB0252678	3.21136	0.00437404	1.04758	up
Ritipenem	HMDB0257244	3.20431	0.0318532	0.971423	up
6(5H)-Phenanthridinone	HMDB0247116	3.08728	0.0470629	-0.15107	down
S-(Formylmethyl)glutathione	HMDB0060507	2.38798	0.00148034	1.5383	up
Resorufin	HMDB0257166	2.37218	0.0447386	-1.42336	down
Glyceraldehyde	HMDB0001051	2.28889	0.0229174	-0.450837	down
Calendic acid	HMDB0030962	2.14325	0.0285116	0.350242	up
cis-4-Hydroxy-D-proline	HMDB0060460	2.12051	0.0290437	-0.175155	down
Enniatin B	HMDB0251813	2.08906	0.034457	0.635691	up
2,3,4,5,6-Pentafluorobenzamide	HMDB0245431	2.04859	0.0273433	0.385209	up
Tetradecanoylcarnitine	HMDB0005066	1.97071	0.0259475	-0.309111	down
3-Ketosphingosine	HMDB0245914	1.87656	0.0056664	0.8217	up
Sphingosine	HMDB0000252	1.70227	0.0262508	-0.428824	down
LysoPE(P-16:0/0:0)	HMDB0011152	1.69511	0.0481936	-0.851921	down
Heptulose	HMDB0302552	1.6742	0.0334082	0.435647	up
19-Norandrosterone	HMDB0002697	1.63583	0.0303002	0.836335	up
PA(10:0/18:1(9Z)-O(12,13))	HMDB0262701	1.61181	0.0403972	0.377252	up
N-Acetyl-L-Histidine	HMDB0032055	1.59717	0.0119493	-0.310396	down
Hexanesulfonic acid	HMDB0253146	1.59466	0.0380273	0.154554	up
trans-4-Aminocyclohexanecarboxylic acid	HMDB0246355	1.56847	0.008058	-0.156843	down
Glutamyl pyruvate	HMDB0252814	1.51629	0.0208222	0.298122	up
PA(10:0/PGF1alpha)	HMDB0262739	1.50368	0.0363027	0.499089	up
Oleoylethanolamide	HMDB0002088	1.45179	0.0238466	-0.750901	down
N-Acetylmannosamine	HMDB0001129	1.38518	0.00765907	0.726965	up
N-Gluconyl ethanolamine phosphate	HMDB0032294	1.34211	0.0462862	0.328801	up
2,4,7,9-Tetramethyl-5-decyne-4,7-diol	HMDB0245484	1.32526	0.046971	-0.870171	down
1-Methylhistidine	HMDB0000001	1.32337	0.00187972	-0.705961	down
Palmitoylethanolamide	HMDB0002100	1.30982	0.0262787	-0.531473	down
Dodecanoylcarnitine	HMDB0002250	1.24749	0.0385229	-0.408808	down
Tetradec-2-enal	HMDB0032525	1.24153	0.0192495	0.653259	up
PA(12:0/5-iso PGF2VI)	HMDB0262790	1.24132	0.0355817	0.529134	up
4-Amino-1,8-naphthalimide	HMDB0246338	1.23884	0.0492647	-0.38837	down
1,9-Heptadecadiene-4,6-diyn-3-ol, (3R,9Z)-	HMDB0244256	1.23529	0.037196	-0.598385	down
4-Piperidinol, 1-hydroxy-2,2,6,6-tetramethyl-	HMDB0243489	1.17477	0.0168607	-2.11142	down
S-(2-Carboxyethyl)-L-cysteine	HMDB0246645	1.15592	0.0475601	-0.859679	down
Orotidine	HMDB0000788	1.1522	0.00907204	0.576476	up
N-Formyl-L-glutamic acid	HMDB0003470	1.09061	0.034366	-0.30608	down
Zilascorb	HMDB0260006	1.06068	0.0074695	-0.534578	down
Butyrylcarnitine	HMDB0002013	1.05621	0.0358707	0.344553	up

## Sheet: Table 5
Table 5. KEGG pathway analysis in DOX + Taurine vs DOX
ID	Term	RichFactor	P-value
mmu04217	Necroptosis	0.222222	0.000349808
mmu00340	Histidine metabolism	0.0425532	0.00981071
mmu04210	Apoptosis	0.25	0.013099
mmu04912	GnRH signaling pathway	0.166667	0.0195898
mmu05140	Leishmaniasis	0.166667	0.0195898
mmu04666	Fc gamma R-mediated phagocytosis	0.125	0.0260418
mmu04730	Long-term depression	0.111111	0.0292532
mmu04664	Fc epsilon RI signaling pathway	0.0909091	0.0356474
mmu05231	Choline metabolism in cancer	0.0909091	0.0356474
mmu04921	Oxytocin signaling pathway	0.0833333	0.0388301
mmu04270	Vascular smooth muscle contraction	0.0769231	0.0420032
mmu05146	Amoebiasis	0.0769231	0.0420032
mmu04611	Platelet activation	0.0714286	0.0451668
mmu04923	Regulation of lipolysis in adipocytes	0.0714286	0.0451668
mmu04071	Sphingolipid signaling pathway	0.0666667	0.0483209
mmu04726	Serotonergic synapse	0.0588235	0.0546007
mmu04723	Retrograde endocannabinoid signaling	0.0526316	0.0608428
mmu04913	Ovarian steroidogenesis	0.05	0.0639498
mmu04925	Aldosterone synthesis and secretion	0.047619	0.0670474
mmu00600	Sphingolipid metabolism	0.037037	0.0854384
mmu04216	Ferroptosis	0.037037	0.0854384
mmu00591	Linoleic acid metabolism	0.0357143	0.0884713
mmu04750	Inflammatory mediator regulation of TRP channels	0.0357143	0.0884713
mmu00480	Glutathione metabolism	0.0263158	0.118301
mmu00561	Glycerolipid metabolism	0.0263158	0.118301
mmu04080	Neuroactive ligand-receptor interaction	0.025	0.12416
mmu00564	Glycerophospholipid metabolism	0.0178571	0.169769
mmu00240	Pyrimidine metabolism	0.015625	0.191754
mmu00470	D-Amino acid metabolism	0.0149254	0.199861
mmu01040	Biosynthesis of unsaturated fatty acids	0.0144928	0.205224
mmu00590	Arachidonic acid metabolism	0.0126582	0.231555
mmu02010	ABC transporters	0.0107527	0.267086
mmu00520	Amino sugar and nucleotide sugar metabolism	0.00847458	0.326842
mmu00980	Metabolism of xenobiotics by cytochrome P450	0.00826446	0.333706

## Sheet: Table 6
Table 6. Comprehensive analysis of metabolomics and transcriptomics
ID	Term	Genes	Metabolites
mmu04270	Vascular smooth muscle contraction	Cacna1s;Edn2	Arachidonicacid
mmu04923	Regulation of lipolysis in adipocytes	Ins2	Arachidonicacid
mmu04666	Fc gamma R-mediated phagocytosis	Scin	Arachidonicacid
mmu04217	Necroptosis	Zbp1	Arachidonicacid;Sphingosine
mmu00600	Sphingolipid metabolism	Sptlc3	Sphingosine
mmu00240	Pyrimidine metabolism	Tk1	Orotidine
mmu04664	Fc epsilon RI signaling pathway	Mapk13	Arachidonicacid
mmu05146	Amoebiasis	Cxcl1	Arachidonicacid
mmu04071	Sphingolipid signaling pathway	Mapk13;Sptlc3	Sphingosine
mmu04723	Retrograde endocannabinoid signaling	Cacna1s;Gnb3;Mapk13	Arachidonicacid
mmu04726	Serotonergic synapse	Alox12;Cacna1s;Gnb3;Htr1d;Tph1	Arachidonicacid
mmu04750	Inflammatory mediator regulation of TRP channels	Alox12;Mapk13;Trpv4	Arachidonicacid
mmu04921	Oxytocin signaling pathway	Cacna1s;Oxt	Arachidonicacid
mmu04611	Platelet activation	Mapk13	Arachidonicacid
mmu05140	Leishmaniasis	H2-Aa;Mapk13	Arachidonicacid
mmu00590	Arachidonic acid metabolism	Alox12	Arachidonicacid
mmu04912	GnRH signaling pathway	Cacna1s;Mapk13	Arachidonicacid
mmu04913	Ovarian steroidogenesis	Ins2	Arachidonicacid
mmu04210	Apoptosis	Tuba3a	Sphingosine
mmu04925	Aldosterone synthesis and secretion	Cacna1s	Arachidonicacid
mmu04080	Neuroactiveligand-receptorinteraction	Edn2;Galr3;Gpr156;Gpr50;Htr1d;Oxt;Trh	Palmitoylethanolamide
